# Supplementary material for: A Two-Step Femtosecond Laser-Based Deposition of Robust Corrosion-Resistant Molybdenum Oxide Coating
Source: Materials (Basel). 2023 Jan 18;16(3):909. doi: 10.3390/ma16030909 (PMC9918068; doi:10.3390/ma16030909)
Supplement: Supplementary file 1 [file materials-16-00909-s001.zip]

Archive with 1 entries (1 files):
- materials-2036473-supplementary.pdf
